# Supplementary material for: p130Cas Is Correlated with EREG Expression and a Prognostic Factor Depending on Colorectal Cancer Stage and Localization Reducing FOLFIRI Efficacy
Source: Int J Mol Sci. 2021 Nov 16;22(22):12364. doi: 10.3390/ijms222212364 (PMC8625396; doi:10.3390/ijms222212364)
Supplement: Supplementary file 1 [file ijms-22-12364-s001.zip]

Archive with 1 entries (1 files):
- Supplementary Figures Methods proofs.pdf
